# Supplementary material for: Chemical and Resistive Switching Properties of Elaeodendron buchananii Extract–Carboxymethyl Cellulose Composite: A Potential Active Layer for Biodegradable Memory Devices
Source: Polymers (Basel). 2024 Oct 21;16(20):2949. doi: 10.3390/polym16202949 (PMC11511324; doi:10.3390/polym16202949)
Supplement: Supplementary file 1 [file polymers-16-02949-s001.zip]

Archive with 1 entries (1 files):
- polymers-3211621-supplementary.pdf
